# Supplementary material for: Exploring virus presence in field-collected potato leaf samples using RNA sequencing
Source: J Genet Eng Biotechnol. 2023 Oct 20;21:106. doi: 10.1186/s43141-023-00561-2 (PMC10589165; doi:10.1186/s43141-023-00561-2)
Supplement: Supplementary file 1 — Additional file 1: Table 1. RT-PCR programs used for the molecular detection of AMV, PLRVand PVY in collected potato samples. Table 2. Plant viruses identified by VirusDetect BLASTn alignment of the RNA-Sequencing reads derived from potato sample S3. Table 3. Plant viruses identified by VirusDetect BLASTn alignment of the RNA-Sequencing reads derived from potato sample S4. Table 4. Plant viruses identified by VirusDetect BLASTn alignment of the RNA-Sequencing reads derived from potato sample S6. Table 5. Other possible potato plant viruses detected by VirusDetect BLASTx alignment of the RNA-Sequencing reads derived from potato samples S3, S4 and S6. [file 43141_2023_561_MOESM1_ESM.xlsx]

## Sheet: Table 1
Table (1): RT-PCR programs used for the molecular detection of AMV, PLRVand PVY in collected potato samples.
Virus	Name primer	Sequence primer (5'→3')	Expected product size (bp)	Initial Denaturing	#cycles	Denaturation	Annealing	Elongation	Final extension	Reference
AMV	AMV FM	AGTTCTTCACAAAAGAAAGCTGGTG	651	94°C/5min	35	94°C /10sec	50°C /10sec	72°C /2 min	72°C /2 min	unpublished study
	AMV RM	AAGATCGTCAGCTTCGTCGAGCAG
PLRV	PLRV FM	TCGTGTTTACAAAGGACAACCTC	381	95°C/2min	35	94°C /1min	51°C /1min	72°C /1 min	72°C /10 min	unpublished study
	PLRV RM	TGACTCTGAAGGATCCTGCGGT
PVY	o2439c	CAACTATGATGGATTTGCCGACC		94°C/2min	12	94°C/10s	66°C- 60°C/30s (minus 0.5°C per cycle)	72°C/1 min	72°C/7 min
	n2258	GTCGATCACGAAACGCAGACAT								Lorenzen et al (2006)
	o2439c	CCCAAGTTCAGGGCATGCAT
	n2650c	TGATCCACAACTTCACCGCTAACT
	n5707	GTGTCTCACCAGGGCAAGAAC			20	92°C/10s	60°C/30s	72°C/1 min
	o6266c	CTCCTGTGCTGGTATGTCCT
	S5585m	GGATCTCAAGTTGAAGGGGAC
	A6032m	CTTGCGGACATCACTAAAGCG

## Sheet: Table 2
Table (2): Plant viruses identified by VirusDetect BLASTn alignment of the RNA-Sequencing reads derived from potato samples S3.
Reference*	Length**	Coverage (%)***	#contig	%Identity	%Iden Max	%Iden Min	Genus	Description
JX154092	658	656 (99.7)	56	95.71	99.24	91.76	alfamovirus	Alfalfa mosaic virus segment 3 coat protein gene, partial cds.
KT284729	542	542 (100)	27	95.8	99.32	90.54	alfamovirus	Alfalfa mosaic virus isolate Assiut coat protein-like gene, partial sequence.
KX579896	3643	3643 (100)	52	94.43	97.18	87.92	alfamovirus	Alfalfa mosaic virus isolate ER1 126 kDa protein gene, complete cds.
FR715041	2594	2579 (99.4)	31	92.96	96.11	88.57	alfamovirus	Alfalfa mosaic virus RNA2 segment complete sequence, genomic RNA, isolate Tec1.
HQ316636	2595	2579 (99.4)	30	92.79	95.31	88.81	alfamovirus	Alfalfa mosaic virus strain HZ segment RNA2, complete sequence.
MW014930	2636	2574 (97.6)	35	93.35	96.44	89.02	alfamovirus	Alfalfa mosaic virus isolate IR-VM segment RNA2, complete sequence.
KX463476	2604	2555 (98.1)	39	94.94	97.46	91.51	alfamovirus	Alfalfa mosaic virus isolate FER1 RNA-dependent RNA polymerase gene, complete cds.
MT874920	2373	2373 (100)	31	93.11	95.25	87.26	alfamovirus	Alfalfa mosaic virus P2 protein (p2) gene, complete cds.
AF332998	2257	2255 (99.9)	97	91.44	95.74	84.21	alfamovirus	Alfalfa mosaic virus movement protein and coat protein genes, complete cds; and unknown genes.
M59241	2188	2175 (99.4)	99	91.47	94.68	84.26	alfamovirus	Alfalfa mosaic virus 32 kDa movement protein and coat protein RNA, complete cds.
K03542	2142	2108 (98.4)	102	91.53	100	88.1	alfamovirus	Alfalfa mosaic virus RNA 3 encoding viral coat protein, complete.B.
MW014931	2057	2050 (99.7)	94	91.2	94.74	85.76	alfamovirus	Alfalfa mosaic virus isolate IR-VM segment RNA3, complete sequence.
KY810769	2039	2039 (100)	85	91.31	94.08	87.93	alfamovirus	Alfalfa mosaic virus strain FERA_160224 segment RNA3, complete sequence.
FR715042	2037	2037 (100)	89	91.35	93.95	88.16	alfamovirus	Alfalfa mosaic virus RNA3 segment complete sequence, genomic RNA, isolate Tec1.
MF990286	2041	2034 (99.7)	108	91.59	96.11	85.71	alfamovirus	Alfalfa mosaic virus isolate 175 segment RNA3, complete sequence.
KY549685	2037	2026 (99.5)	136	94.74	99.36	83.64	alfamovirus	Alfalfa mosaic virus isolate FRE segment RNA3, complete sequence.
MT596805	2040	2020 (99)	114	91.84	95.39	88	alfamovirus	Alfalfa mosaic virus isolate MO-2017 movement protein and coat protein genes, complete cds.
X00819	2055	2017 (98.2)	91	91.09	95.74	86.6	alfamovirus	Alfalfa mosaic virus (strain S) complete RNA 3 sequence.
KC767662	1986	1986 (100)	99	91.23	93.97	87.05	alfamovirus	Alfalfa mosaic virus isolate 178 movement protein and coat protein genes, complete cds.
AF190123	7767	3590 (46.2)	17	86.87	100	81.9	solendovirus	Tobacco vein-clearing virus, complete genome.
JX069965	540	228 (42.2)	1	84.12	84.12	84.12	NA	Red clover bacilliform virus isolate 12/13 polyprotein gene, partial cds.
*Refers to the GenBank accession number of reference sequence to which significant similarity was found with contigs assembled from the sample.
**Refers to the length of the reference sequence identified.
***Refers to the percentage of the GenBank reference sequence that is covered by alignment of contigs assembled from the sample.

## Sheet: Table 3
Table (3): Plant viruses identified by VirusDetect BLASTn alignment of the RNA-Sequencing reads derived from potato samples S4.
Reference*	Length**	Coverage (%)***	#contig	%Identity	%Iden Max	%Iden Min	Genus	Description
FR715040	3643	3134 (86)	1	95.45	95.45	95.45	alfamovirus	Alfalfa mosaic virus RNA1 segment complete sequence, genomic RNA, isolate Tec1.
FR715041	2594	2578 (99.4)	1	95.12	95.12	95.12	alfamovirus	Alfalfa mosaic virus RNA2 segment complete sequence, genomic RNA, isolate Tec1.
AF332998	2257	2255 (99.9)	1	94	94	94	alfamovirus	Alfalfa mosaic virus movement protein and coat protein genes, complete cds; and unknown genes.
MT537598	5988	3960 (66.1)	24	93.59	95.95	88.8	polerovirus	Potato leafroll virus isolate JEO11-22, complete genome.
KX712226	5881	3861 (65.7)	21	93.52	96.96	88.33	polerovirus	Potato leafroll virus isolate Antioquia, complete genome.
D13953	5882	3801 (64.6)	24	93.79	97.7	89.27	polerovirus	Potato leaf roll virus (Australian isolate) genomic RNA, complete sequence.
KY856831	5881	5872 (99.8)	25	96.41	98.18	90.35	polerovirus	Potato leafroll virus isolate PLRV-AR, complete genome.
KJ634023	9720	1619 (16.7)	6	98.09	98.87	97.06	potyvirus	Potato virus Y isolate GF_YL20, complete genome.
AF190123	7767	1850 (23.8)	11	82.87	89.13	80.44	solendovirus	Tobacco vein-clearing virus, complete genome.
MN605496	1731	234 (13.5)	1	93.59	93.59	93.59	NA	Erysiphe necator associated partitivirus 3 isolate PMS5_128 RNA-dependent RNA polymerase gene, complete cds.
MN611604	2693	992 (36.8)	2	96.08	97.76	95.14	ourmiavirus	Erysiphe necator associated ourmia-like virus 76 isolate PMS2_DN33113, complete genome.
MN611569	2271	674 (29.7)	3	90.91	93.91	85.45	ourmiavirus	Erysiphe necator associated ourmia-like virus 41 isolate PMS13_38, complete genome.
MN611603	2859	645 (22.6)	1	98.45	98.45	98.45	ourmiavirus	Erysiphe necator associated ourmia-like virus 75 isolate PMS2_DN22026, complete genome.
MN552399	2217	1389 (62.7)	2	91.85	93.49	90.03	NA	Erysiphe necator associated ourmia-like virus 10 isolate PMS-18_DN57060 RNA dependent RNA polymerase gene, complete cds.
MN611562	2191	381 (17.4)	2	84.75	85.43	84.04	ourmiavirus	Erysiphe necator associated ourmia-like virus 34 isolate PMS12_7, complete genome.
MN611622	2534	2033 (80.2)	6	94.94	96.56	91.39	ourmiavirus	Erysiphe necator associated ourmia-like virus 94 isolate PMS5_287, complete genome.
MN611634	2514	1122 (44.6)	4	93.81	98.57	83.71	ourmiavirus	Erysiphe necator associated ourmia-like virus 107 isolate PMS6_243, complete genome.
MN557019	3432	700 (20.4)	3	94.86	97.69	93.12	narnavirus	Erysiphe necator associated narnavirus 1 isolate PMS-18_DN58259 RdRp gene, complete cds.
MN611570	2469	486 (19.7)	2	90.85	91.36	90.36	ourmiavirus	Erysiphe necator associated ourmia-like virus 42 isolate PMS13_62, complete genome.
MN611562	2191	232 (10.6)	2	81.99	82.98	81.01	ourmiavirus	Erysiphe necator associated ourmia-like virus 34 isolate PMS12_7, complete genome.
MN627470	3608	848 (23.5)	2	95.19	98.01	93.64	umbravirus	Erysiphe necator associated umbra-like virus 4 isolate PMS3_DN20907, complete genome.
KT598247	1589	215 (13.5)	1	96.76	96.76	96.76	scleroulivirus	Soybean leaf-associated ourmiavirus 2 isolate SaOurV2-1, partial sequence.
MN532615	2158	272 (12.6)	1	98.53	98.53	98.53	ourmiavirus	Plasmopara viticola lesion associated ourmia-like virus 28 isolate DMG-B_56496 RNA dependent RNA polymerase gene, complete cds.
MN532670	3111	579 (18.6)	2	97.59	98.81	96.64	ourmiavirus	Plasmopara viticola lesion associated ourmia-like virus 83 isolate DMS6_43509 RNA dependent RNA polymerase gene, complete cds.
MN565693	2154	314 (14.6)	1	97.13	97.13	97.13	ourmiavirus	Bremia lactucae associated ourmia-like virus 1 isolate PM-A_DN30261 RNA-dependent RNA polymerase gene, complete cds.
LC350281	836	722 (86.4)	2	95.98	96.94	94.34	betachrysovirus	Alternaria alternata chrysovirus 1 AaCV1 RNA, segment RNA5, complete sequence.
*Refers to the GenBank accession number of reference sequence to which significant similarity was found with contigs assembled from the sample.
**Refers to the length of the reference sequence identified.
***Refers to the percentage of the GenBank reference sequence that is covered by alignment of contigs assembled from the sample.

## Sheet: Table 4
Table (4): Plant viruses identified by VirusDetect BLASTn alignment of the RNA-Sequencing reads derived from potato samples S6.
Reference*	Length**	Coverage (%)***	#contig	%Identity	%Iden Max	%Iden Min	Genus	Description
MT874921	903	903 (100)	41	91.29	93.92	85.79	alfamovirus	Alfalfa mosaic virus MP protein (mp) gene, complete cds.
KX535463	903	903 (100)	36	92.34	95.39	89.05	alfamovirus	Alfalfa mosaic virus isolate Kh.Be.A movement protein gene, complete cds.
KX535451	903	894 (99)	32	91.42	94.18	87.24	alfamovirus	Alfalfa mosaic virus isolate Ya.Ha.A movement protein gene, complete cds.
KU573958	722	722 (100)	28	91.33	94.17	88	alfamovirus	Alfalfa mosaic virus isolate XJA-1 movement protein and coat protein genes, partial cds.
MW428250	666	666 (100)	70	93.05	96.55	87.86	alfamovirus	Alfalfa mosaic virus isolate AMV-Eggplant-EG coat protein (CP) gene, complete cds.
JX154092	658	656 (99.7)	57	95.57	98.93	89.85	alfamovirus	Alfalfa mosaic virus segment 3 coat protein gene, partial cds.
KT284729	542	542 (100)	36	96.1	99.32	91.63	alfamovirus	Alfalfa mosaic virus isolate Assiut coat protein-like gene, partial sequence.
MT669391	3710	3631 (97.9)	34	93.45	95.94	88.53	alfamovirus	Alfalfa mosaic virus isolate IA-4-2018 segment RNA1, complete sequence.
KJ847776	350	350 (100)	31	92.25	94.02	90.08	alfamovirus	Alfalfa mosaic virus isolate AMV-TA1 coat protein mRNA, partial cds.
HQ332379	320	306 (95.6)	30	91.6	94.59	89.56	alfamovirus	Alfalfa mosaic virus isolate DA-04 coat protein gene, partial cds.
HQ332382	312	285 (91.3)	33	92.04	94.74	89.71	alfamovirus	Alfalfa mosaic virus isolate DA-07 coat protein-like gene, partial sequence.
FR715041	2594	2579 (99.4)	50	92.83	95.64	87.71	alfamovirus	Alfalfa mosaic virus RNA2 segment complete sequence, genomic RNA, isolate Tec1.
MW014930	2636	2574 (97.6)	54	92.81	95.64	87.63	alfamovirus	Alfalfa mosaic virus isolate IR-VM segment RNA2, complete sequence.
KX463476	2604	2555 (98.1)	59	94.52	97.55	87.41	alfamovirus	Alfalfa mosaic virus isolate FER1 RNA-dependent RNA polymerase gene, complete cds.
MT874920	2373	2373 (100)	51	92.8	96.44	87.71	alfamovirus	Alfalfa mosaic virus P2 protein (p2) gene, complete cds.
AF332998	2257	2255 (99.9)	100	91.21	94.47	86.27	alfamovirus	Alfalfa mosaic virus movement protein and coat protein genes, complete cds; and unknown genes.
M59241	2188	2175 (99.4)	112	91.26	95	85.28	alfamovirus	Alfalfa mosaic virus 32 kDa movement protein and coat protein RNA, complete cds.
K03542	2142	2104 (98.2)	116	91.55	94.47	86.02	alfamovirus	Alfalfa mosaic virus RNA 3 encoding viral coat protein, complete.B.
MW014931	2057	2042 (99.3)	113	91.46	95.05	85.29	alfamovirus	Alfalfa mosaic virus isolate IR-VM segment RNA3, complete sequence.
KY810769	2039	2039 (100)	107	91.67	95.75	86.63	alfamovirus	Alfalfa mosaic virus strain FERA_160224 segment RNA3, complete sequence.
FR715042	2037	2037 (100)	112	91.23	95.36	85.66	alfamovirus	Alfalfa mosaic virus RNA3 segment complete sequence, genomic RNA, isolate Tec1.
MF990286	2041	2034 (99.7)	136	91.69	94.67	85.28	alfamovirus	Alfalfa mosaic virus isolate 175 segment RNA3, complete sequence.
KY549685	2037	2032 (99.8)	177	94.88	100	86.89	alfamovirus	Alfalfa mosaic virus isolate FRE segment RNA3, complete sequence.
MT596805	2040	2019 (99)	123	91.7	95.54	86.06	alfamovirus	Alfalfa mosaic virus isolate MO-2017 movement protein and coat protein genes, complete cds.
X00819	2055	2017 (98.2)	92	91.08	94.09	85.34	alfamovirus	Alfalfa mosaic virus (strain S) complete RNA 3 sequence.
KC767662	1986	1986 (100)	134	91.41	95.47	86.14	alfamovirus	Alfalfa mosaic virus isolate 178 movement protein and coat protein genes, complete cds.
KY856831	5881	5869 (99.8)	1	97.19	97.19	97.19	polerovirus	Potato leafroll virus isolate PLRV-AR, complete genome.
LC060904	773	250 (32.3)	1	94.55	94.55	94.55	potyvirus	Potato virus Y cp gene for predicated coat protein, complete cds, isolate: AHEP.
AF190123	7767	4228 (54.4)	22	84.92	89.08	83.06	solendovirus	Tobacco vein-clearing virus, complete genome.
JX069965	540	279 (51.7)	1	82.52	82.52	82.52	NA	Red clover bacilliform virus isolate 12/13 polyprotein gene, partial cds.
*Refers to the GenBank accession number of reference sequence to which significant similarity was found with contigs assembled from the sample.
**Refers to the length of the reference sequence identified.
***Refers to the percentage of the GenBank reference sequence that is covered by alignment of contigs assembled from the sample.

## Sheet: Table 5
Table (5): Other possible potato plant viruses detected by VirusDetect BLASTx alignment of the RNA-Sequencing reads derived from potato samples S3, S4 and S6.
Virus /Accession # ****	Family/Genus *	Sample I.D		Length**		Coverage ***		Contig#		Identity		%Iden Max		%Iden Min
Cucumber mosaic virus (CMV)
CAE46811.1	Bromoviridae/ Cucumovirus,	S6		160		121 (75.6)		2		27.31		27.78		26.85
Potato virus V (PVV)
ALM23510.1	Potyviridae/ Potyvirus	S3		3065		355 (11.6)		3		25.16		27.33		23.51
Andean potato latent virus (APLV)
AGG15963.1	Tymoviridae/ Tymovirus,	S4		664		393 (59.2)		2		27.73		32.89		26.83
AGG15963.1	Tymoviridae/ Tymovirus,	S4		664		636 (95.8)		6		27.64		34.07		23.37
AGG15964.1	Tymoviridae/ Tymovirus,	S4		1831		307 (16.8)		21		31.66		43.55		26.58
Tomato chlorosis virus (ToCV)
AIJ01411.1	Closteroviridae/ crinivirus	S4		554		490 (88.4)		17		24.8		45.56		20.65
Tomato leaf curl Ghana virus ( ToLCV)
AMB51328.1	Geminiviridae/ begomovirus	S3		99		85 (85.9)		1		30.68		30.68		30.68
Cauliflower mosaic virus
(CaMV)
AII80282.1	Caulimoviridae/caulimovirus	S3		327		305 (93.3)		7		29.36		42.2		24.8
BAO53350.1	Caulimoviridae/caulimovirus	S3		503		151 (30)		1		21.71		21.71		21.71
BAO53253.1	Caulimoviridae/ caulimovirus	S4		674		646 (95.8)		50		31.39		55.22		22.67
AFI61742.1	Caulimoviridae/caulimovirus	S4		679		658 (96.9)		57		31.73		55.22		19.86
	Caulimoviridae/ caulimovirus	S6		679		638 (94)		25		37.32		58.62		28.25
BAO53400.1	Caulimoviridae/ caulimovirus	S6		678		637 (94)		26		36.85		58.62		27.37
BAO53351.1	Caulimoviridae/ caulimovirus	S3		674		604 (89.6)		21		36.87		57.14		27.12
		S4		674		633 (93.9)		22		30.74		44.68		23.57
* According to the latest (10th) ICTV report. Online meeting, October 2020.
** Refers to the length of the reference sequence identified.
*** Refers to the percentage of the GenBank reference sequence that is covered by alignment of contigs assembled from the sample. Coverage value reflects whether the identified virus is true or due to alignment artifacts. True viruses generally have higher coverage.
**** The plant virus database vrl_plants_239 was used for this analysis through the ViruDetect program. The host reads were not filtered for this analysis. Other viruses identified through BLASTx analysis and not known to infect potatoes according to Kreuze et al. 2020 are not listed in this table.
